# Supplementary material for: Soil Physical Properties Affect Herbivory of Lampronadata cristata in a Cork Oak Forest
Source: Ecol Evol. 2024 Nov 18;14(11):e70613. doi: 10.1002/ece3.70613 (PMC11573440; doi:10.1002/ece3.70613)
Supplement: Supplementary file 1 — Data S1. [file ECE3-14-e70613-s001.xls]

## Sheet: Sheet1
Plot number	Insect herbivory (%)	Stand density (plants/ha)	Soil total nitrogen content (mg/kg)	Soil total carbon content (mg/kg)	Soil organic carbon content(mg/kg)	Available nitrogen content(mg/kg)	Available phosphorus content(mg/kg)	Available potassium content(mg/kg)	Soil moisture (%)	Soil bulk density (g/cm3)	Sand (%)	Tree height (m)	Diameter at breast height (cm)	Specific leaf area (m2/kg)	Leaf water content (%)
1	4.47	1700	2.72033	36.4542	27.8828	53.2242	1.07406	157.511	10.4627	1.52767	61.691	5.0802	11.0998	11.6778	0.448728
2	8	1400	1.2523	15.5103	11.8607	42.0465	1.03387	197.526	11.8107	1.22854	56.4133	5.06	12.8471	10.431	0.494518
3	1.72	1600	1.83436	25.5032	19.5053	22.2152	1.00707	80.9227	8.08738	1.67937	82.2335	4.2015	6.3023	10.6977	0.482255
4	6.3	1500	0.819613	12.5124	9.56727	36.9985	1.07852	71.4568	8.90085	1.76017	82.6104	3.6561	7.4436	9.59312	0.455013
5	7.15	1300	0.829915	11.2092	8.57032	12.1192	0.993678	61.1302	11.4246	1.61459	84.5964	4.3732	7.7567	10.514	0.460489
6	4.5	900	1.98889	26.8579	20.5416	27.6237	1.02047	66.2935	10.1093	1.62413	83.5813	6.9487	8.6253	10.4496	0.469361
7	4.5	1300	2.0507	27.2545	20.845	168.246	1.10085	93.8309	6.6236	1.669	83.6938	6.979	8.2415	10.4308	0.458096
8	2.65	1200	2.95213	41.4043	31.6696	44.9311	1.07406	108.46	12.5511	1.30887	86.4877	5.9488	8.0193	9.07044	0.46896
9	2.9	1700	1.63862	19.0284	14.552	56.4693	1.07406	87.8071	17.4634	1.2985	75.7835	4.8984	10.3726	9.28553	0.429933
10	3.45	1600	1.18018	15.9945	12.2311	27.6237	1.01601	102.436	12.2783	1.2113	78.1574	5.1307	6.9285	9.66484	0.459087
11	2.5	700	1.5047	18.1218	13.8585	31.2294	1.04726	108.46	10.2943	1.45125	80.987	4.7267	7.5042	13.875	0.417462
12	3.81	1300	1.49439	20.9394	16.014	46.3734	1.0428	202.69	9.18764	1.73575	58.0298	7.7365	9.1303	14.6545	0.479118
13	14.45	1200	2.1985	25.5412	19.5343	48.056	1.06765	96.7358	14.1743	1.27798	72.362	9.0798	11.4634	10.5442	0.468815
14	18.75	1500	3.2032	38.5972	29.5222	88.04	1.12954	199.405	14.6908	1.29048	72.679	8.7465	13.6652	11.6575	0.456044
15	10	1800	1.153	11.1745	8.54379	21.638	1.0588	69.471	9.2731	1.30558	80.4427	5.6256	8.9687	11.2444	0.497853
16	5.815	1500	2.1577	25.5412	19.5343	38.06	0.996905	87.3635	11.4593	1.70145	80.1112	3.9086	9.1808	7.77375	0.445604
17	7.2	1300	4.2283	45.5995	34.8789	118.385	1.07207	188.328	10.2925	1.2191	62.9217	5.161	8.1304	9.22059	0.469639
18	3.55	1300	1.8058	19.6048	14.993	53.768	1.07207	81.3994	16.8692	1.13797	73.434	8.2314	10.5443	11.9887	0.46747
19	17.875	1400	2.1169	20.9308	16.0074	80.186	1.22239	141.041	13.9387	1.36363	54.2828	8.2213	10.2817	10.3405	0.456369
20	15.25	1000	2.7136	28.234	21.5943	75.545	1.11628	115.054	11.9619	1.2445	59.3254	8.6657	13.7662	9.13626	0.444985
21	9.175	1400	2.8156	29.8507	22.8311	93.395	1.19586	231.782	17.6869	1.31536	57.9819	9.1303	12.7158	10.7701	0.491111
22	11.6	1600	1.9384	19.7068	15.071	65.906	0.996905	97.5878	14.4582	1.81394	56.028	8.7263	14.3217	10.4059	0.433972
23	21.15	1400	2.3464	24.3376	18.6136	54.125	1.06765	176.826	14.985	1.31669	56.772	9.1404	16.7356	11.6337	0.437617
24	20.2	1500	1.6834	18.0391	13.7952	51.626	1.13397	98.8659	10.4988	1.24389	55.4756	8.0395	12.8976	9.53086	0.454465
25	8.25	1600	2.0863	22.9198	17.5289	72.689	1.23124	109.516	15.8686	1.302	63.236	7.5244	13.0491	11.0359	0.449788
26	4.2	1400	2.0965	22.6597	17.33	38.06	0.921743	115.054	10.095	1.39892	73.7548	8.5344	18.7859	10.7229	0.471669
27	3.35	2300	1.3723	13.5256	20.5424	19.496	0.957113	98.0138	8.276	1.56192	83.066	4.1409	8.3728	8.67142	0.449704
28	15.1	1600	1.6069	15.3769	11.7586	18.425	1.08975	175.122	6.508	1.34354	84.4099	6.8982	12.4633	9.97361	0.439715
29	22	1700	2.0047	21.5479	16.4794	22.709	1.03228	118.462	9.058	1.32028	71.5516	8.8576	11.6755	10.6124	0.414965
30	5.85	1600	1.9588	20.6758	15.8123	103.034	1.08975	83.9554	10.7135	1.26968	74.796	8.1304	11.1503	12.311	0.445694
31	10.75	1400	2.4076	26.4694	20.2444	80.9	1.16049	227.947	7.001	1.45166	71.0261	7.8577	12.5239	10.7027	0.444994
32	4.75	1500	1.2805	13.0207	9.95614	40.202	1.02343	91.6237	9.109	1.52163	75.8271	6.3023	8.5344	11.0487	0.456557
33	3.8	1400	2.275	23.1442	17.7006	20.21	1.29313	83.5294	16.1929	1.32898	62.9794	7.08	11.2513	8.5558	0.465628
34	9.15	1300	3.601	41.3767	21.4485	109.46	1.38156	305.908	14.9964	1.22973	60.4408	8.8778	13.5137	11.9675	0.448916
35	2.75	1600	2.5912	24.0571	18.399	44.129	1.11186	195.145	9.891	1.39556	65.0641	8.3728	16.1397	9.57544	0.451404
36	3.8	1500	1.0612	12.5566	9.6011	27.35	0.921743	76.2872	8.752	1.40382	82.8088	3.3531	7.7466	8.32453	0.41385
37	7.475	1600	3.805	43.2433	33.0764	55.91	1.10302	82.2514	5.73337	1.44268	78.699	5.5044	11.7765	9.87419	0.434546
38	6.2	1300	3.4021	37.7557	28.8784	44.843	1.02343	115.054	10.7257	1.31116	78.116	8.1809	11.9987	11.6696	0.463156
39	4.25	1400	2.5657	31.2226	23.8806	46.985	1.15607	83.5294	11.6463	1.21322	46.4663	5.4943	9.2515	10.2506	0.433463
40	5.6	1400	2.0047	21.8794	16.733	28.421	0.996905	89.4936	11.393	0.918668	71.7683	3.9288	7.8779	9.28917	0.39384
41	9.8	1600	1.8262	18.8245	24.596	34.49	0.970377	227.521	9.5519	1.34535	51.3687	9.201	11.8573	11.5155	0.450595
42	3.1	900	1.9639	20.2117	15.4573	38.06	1.0588	158.081	11.8037	1.2278	78.8757	5.9993	15.1802	9.90137	0.440704
43	5.25	1500	2.2444	22.5373	17.2363	80.9	1.21797	94.6057	14.6961	1.20473	55.4162	5.7771	8.7768	9.74052	0.44642
44	6.675	600	3.0553	32.365	24.7545	91.61	0.996905	224.965	9.39138	1.11481	54.9925	8.4536	8.1809	10.1038	0.436999
45	19.15	1300	2.4127	25.3372	19.3783	62.336	1.01459	188.328	13.6595	1.33596	44.206	7.7668	10.5544	10.4627	0.427331
46	7.7	1200	0.9184	11.0011	8.41114	15.926	0.921743	106.534	10.3984	1.44149	68.2864	5.8983	10.211	8.88188	0.415155
47	12.6	1400	2.1424	21.5734	16.499	74.117	1.08533	86.0855	11.7223	1.21921	54.8869	7.0093	11.0897	9.35703	0.490684
48	12.8	1600	2.1883	21.5224	16.4599	59.48	0.983641	73.7312	16.6312	1.23574	54.4283	7.3527	10.7665	10.6532	0.45133
49	14.525	1400	1.357	12.985	9.92883	48.77	1.17376	78.4173	13.595	1.225	59.8555	7.7769	13.1299	10.1863	0.449511
50	13.55	1600	1.969	20.533	15.703	45.2	1.13397	100.144	14.0903	1.23699	54.5414	7.7264	12.1906	11.4696	0.424094
51	10.3	1500	4.8505	54.2338	41.4842	93.395	1.38598	84.8075	9.87162	1.16853	85.6787	9.1404	16.1801	13.2936	0.449021
52	9.7	1400	1.1734	11.7049	8.94955	12.356	1.02785	92.4532	8.52488	1.60938	83.4662	4.5146	8.1304	9.011	0.450304
53	8.85	1300	1.5406	15.7237	12.0239	34.49	1.11186	98.4398	6.70384	0.884442	80.5237	4.0298	7.3325	10.1522	0.373993
54	7.1	1600	1.4743	14.8873	11.3841	19.139	0.921743	51.1525	9.33034	0.860488	85.4642	3.8985	7.8476	10.6575	0.446715
55	7.65	1200	2.377	25.5565	19.546	470.03	1.06322	82.2514	7.21163	1.49581	86.3031	5.7367	9.6151	8.38014	0.469083
56	6.55	1600	1.4029	14.3824	10.9978	23.78	1.13397	72.0271	5.18047	1.56788	82.8034	4.959	7.2113	8.88227	0.436242
57	5.7	1600	1.7803	21.5071	16.4482	52.34	1.04996	97.5878	10.1883	1.43802	79.4069	5.3731	7.9082	11.4936	0.438143
58	2.8	1500	1.7191	20.8339	15.9332	123.74	1.10302	201.109	9.01516	1.44653	73.5029	10.211	14.6449	11.4386	0.473003
59	6.1	1500	2.1067	24.7609	18.9374	334.727	1.12954	105.256	14.9213	1.22318	55.6584	7.4638	10.1605	8.0665	0.437916
60	12.1	1700	1.9435	22.5118	17.2168	66.62	1.11186	92.4757	13.8187	1.13171	54.5015	9.2919	11.7058	9.76408	0.439743
61	17.05	1400	2.1322	24.3172	18.598	82.685	1.21355	79.6953	15.5445	1.04714	51.363	8.8273	13.1198	11.1679	0.432801
62	13.4	1100	2.2087	24.562	18.7852	41.63	1.11186	82.2514	12.8439	1.25511	42.9947	8.1809	17.2507	10.7415	0.432606
63	14.15	1400	2.4229	28.5859	21.8635	45.2	1.11186	186.198	11.0222	1.14533	45.6672	7.9688	13.7359	11.7145	0.417317
64	11.6	1500	2.4535	30.0139	22.9559	45.2	1.10744	89.0676	16.2981	1.21063	58.9378	8.3425	15.8468	11.2389	0.441591
65	13.1	1400	1.5712	19.2121	14.6926	20.21	1.06765	103.552	13.3227	1.2001	51.8514	7.4436	14.0389	11.7154	0.438582
66	8.2	1500	1.9486	23.1442	17.7006	32.705	1.12954	102.7	13.8081	1.21185	52.6917	7.8274	12.4027	10.2973	0.466385
67	2.9	1500	0.9898	11.0368	8.43845	16.997	1.12954	129.539	9.67379	1.55276	47.6553	8.8475	14.4025	11.2218	0.452476
68	6.65	1500	0.9796	11.7049	8.94955	14.855	1.44788	94.6057	5.90597	1.48656	83.5567	4.8883	8.4738	9.51912	0.426317
69	3.8	1500	1.3519	16.5856	12.6833	25.565	1.26661	113.35	10.3084	1.25947	64.1134	5.8579	10.8574	10.0691	0.454608
70	9.75	1400	2.2393	26.3011	20.1156	25.208	1.16049	103.978	11.1932	1.16533	68.2743	8.8172	12.2512	10.4085	0.423298
71	12.55	1600	1.4335	15.7645	12.0551	13.427	1.06765	112.072	10.9498	1.07829	83.9678	7.8678	8.9788	10.6677	0.444859
72	6.625	1300	1.6885	19.0846	14.595	46.985	1.0367	116.758	9.18017	1.29233	85.8314	7.3426	11.2816	8.69107	0.433468
73	1.9	1600	1.7497	20.0179	15.309	32.705	1.3064	169.584	11.3445	1.17934	86.8232	6.979	8.1001	10.2024	0.439315
74	2.35	1500	2.2342	28.0453	21.45	50.555	1.05438	258.62	9.99385	1.88473	66.0686	6.7063	8.6051	11.888	0.453195
75	10.8	1600	1.6834	17.881	13.6743	63.05	1.19586	347.657	14.6225	1.19832	49.2535	6.9689	9.7666	8.88668	0.455812
76	20.05	1400	1.7344	18.3502	14.0332	66.62	1.20913	116.758	13.5419	1.10868	49.5414	8.8677	12.1098	10.1406	0.435697
77	9.75	1200	1.9792	22.42	17.1466	64.835	1.65126	100.996	15.2332	1.0258	52.6366	10.5039	13.1804	11.7004	0.441327
78	23.25	1400	2.5147	26.8876	20.5643	80.9	1.20029	103.126	12.5866	1.22961	52.205	9.1202	14.7863	10.7301	0.41012
79	18.525	1900	3.2491	35.9656	27.509	98.75	1.33293	109.516	10.8013	1.12202	55.5918	8.2314	11.8573	11.2975	0.433028
80	9.2	1200	2.4892	29.5855	22.6282	77.33	1.14723	117.184	8.80418	1.26086	51.4274	8.3425	14.0591	9.66336	0.448036
81	14.3	1200	3.0298	37.9291	18.8111	98.75	1.14281	101.422	13.8673	1.2499	62.7738	6.6962	12.7764	9.2041	0.441546
82	6.9	1800	2.377	29.6569	22.6828	64.835	1.08975	91.1976	14.3725	1.26213	53.7399	8.2819	14.0187	10.5846	0.452613
83	5.3	1900	2.3872	28.8919	22.0976	70.19	1.23124	96.7358	10.0695	1.1923	59.7191	8.2415	13.948	10.9605	0.440802
84	2.55	1700	1.8415	20.0944	15.3675	59.837	1.01901	234.338	15.2201	1.24804	54.4954	11.0594	13.4531	13.3253	0.453692
85	4.25	1300	1.1785	13.3063	10.1746	18.425	1.12954	109.516	8.19304	1.5461	83.035	4.4843	8.1506	9.7862	0.480138
86	2.25	1500	1.4182	15.8308	12.1059	29.135	1.07649	112.072	6.44272	1.3299	76.3965	6.6558	7.4739	9.54398	0.428361
87	4.175	1200	1.765	20.2168	15.4612	32.705	1.01901	112.924	8.96722	1.80688	75.3604	5.4034	8.1607	9.59408	0.423991
88	5.3	1400	1.357	14.9893	11.4621	27.35	1.02343	113.35	6.93079	1.43694	65.181	4.6863	8.7364	9.46653	0.41312
89	4.5	1100	1.1836	13.3063	10.1746	28.778	1.04554	106.96	14.0955	1.15474	74.1022	5.4842	9.706	10.1251	0.448952
90	5.45	1500	2.2852	28.438	21.7504	34.49	1.27987	78.4173	4.97851	1.50621	83.7241	5.2418	8.8071	11.3767	0.419991
91	6.8	1500	0.8368	18.1105	13.8498	27.35	1.35061	112.924	9.79189	1.3814	66.5457	4.5146	8.797	9.08293	0.465676
92	14.65	1600	3.1216	37.0774	28.3595	54.125	1.1207	106.108	15.8558	1.06849	54.902	8.5142	13.4733	11.5451	0.470975
93	16.85	1500	2.7544	32.7934	25.0823	36.275	1.10744	105.682	13.1012	1.28061	52.8403	9.3222	13.2612	10.5185	0.436679
94	6.65	2200	2.3005	28.9531	22.1444	32.705	1.10744	117.184	8.66428	1.38958	69.1648	6.7669	11.8068	8.85931	0.450305
95	3.8	1400	1.9792	20.3749	15.5821	21.995	1.11628	78.8433	10.7758	1.42805	64.8582	4.8378	10.6958	11.0126	0.43246
96	5.8	2700	1.1836	13.7398	10.5062	18.425	1.04554	89.9196	10.6183	1.29785	73.7022	2.3128	7.9688	10.1494	0.444702
97	7.55	1400	2.3158	28.5247	21.8167	48.77	1.17376	117.184	11.243	1.16863	58.5032	6.474	11.8775	10.9904	0.377494
98	12.35	1600	2.8003	32.1814	24.6141	84.47	1.81927	92.4757	16.6245	1.64324	57.8882	8.9485	12.1704	10.965	0.43655
99	10.65	1500	2.8258	32.4976	24.856	91.61	1.26218	117.184	13.5895	1.2245	55.8101	7.6759	13.3117	11.8652	0.473828
100	14.2	1600	2.6218	29.611	22.6477	75.545	1.08975	184.494	14.0847	1.23648	49.6002	9.1	12.3623	10.1294	0.43899
101	7.25	1500	2.8513	32.4364	24.8091	71.975	1.24892	106.108	9.86766	1.16805	66.6266	9.8272	11.9987	10.8389	0.435737
102	7.25	1300	1.9945	21.8743	16.7291	72.332	1.14723	253.508	14.9153	1.22268	58.6287	6.7366	10.3423	10.7983	0.458594
103	4.95	1100	1.3774	14.4028	11.0134	42.701	1.04554	142.319	11.5296	1.20089	60.4885	9.3222	11.8775	9.87604	0.420718
104	5.15	1000	2.3158	26.3623	20.1625	83.756	1.13397	109.942	11.2789	1.82524	66.9323	7.0598	10.9584	10.6789	0.416623
105	2.875	1200	2.4535	27.0712	20.7048	49.841	1.33293	104.404	9.45618	1.3317	65.2481	5.5953	11.0291	10.4228	0.427228
106	2.8	1500	1.9435	21.2113	16.2219	36.989	1.0986	155.525	11.6854	1.21532	75.9076	5.2418	7.0901	10.8946	0.416686
107	3.525	1700	1.6732	18.3553	14.0371	30.92	1.14281	83.1034	10.2943	1.42687	75.2198	4.4136	7.3426	9.65572	0.423731
108	7.85	1600	1.6681	18.595	14.2205	32.705	1.08533	77.1393	8.43943	1.59308	80.267	7.3123	12.3421	11.8831	0.442952
109	1.9	1500	1.9129	22.5373	17.2363	23.78	1.12954	86.0855	6.6366	1.3704	79.3086	6.0397	8.6859	10.523	0.454835
110	9.55	1600	2.6779	31.4929	24.0874	48.77	1.06765	96.3098	9.23684	1.34668	67.3308	5.6963	9.2616	9.93498	0.442487
111	13.85	1500	1.3519	15.0811	11.5323	25.565	1.03228	114.202	13.8131	1.13125	72.9938	9.3727	13.1299	12.1338	0.45014
112	6.75	1100	3.7387	43.2178	33.0569	262.97	1.0986	144.875	15.5383	1.04672	61.1419	8.5546	18.8364	10.6168	0.454089
113	7.25	1700	2.4637	27.6832	21.1729	42.344	1.13839	213.889	7.13931	1.48065	58.0554	6.2619	14.9378	13.0232	0.440411
114	4.85	1400	2.0251	19.9261	15.2388	20.567	1.12512	115.48	9.20847	1.552	74.5698	4.1611	8.8879	9.52031	0.420944
115	12	1000	1.4794	18.0442	13.7991	32.705	1.02343	77.9913	12.8388	1.2546	59.3596	6.2518	14.2611	11.5307	0.44406
116	17.65	1300	2.02	21.7009	16.5965	55.196	1.06322	71.1751	11.0178	1.14486	55.22	5.767	13.2309	11.0555	0.412505
117	24.2	1100	2.2597	24.8425	18.9998	54.839	1.06322	97.1618	17.6436	1.31209	53.927	5.3832	10.918	11.7932	0.488422
118	14.6	2500	1.8568	20.9614	16.0308	54.125	1.07649	91.1976	14.4227	1.3007	61.3005	4.8176	13.3319	12.6261	0.434842
119	4.25	1400	2.224	26.6275	20.3653	39.845	1.04996	97.1618	10.0862	1.42344	78.4046	6.6154	8.2718	12.6951	0.466662
120	4.75	1900	2.8768	30.5902	23.3968	61.265	1.07649	105.682	14.9482	0.9031	65.0053	6.7063	10.3726	9.31747	0.479876
121	4.85	1200	1.1632	11.4652	8.76618	45.2	1.23124	103.552	8.92481	1.43187	56.0959	8.4738	16.0185	8.90808	0.412288
122	4.95	1300	2.0608	23.44	17.9269	116.6	1.03228	95.4578	5.84671	1.47149	82.4687	7.484	13.241	12.7276	0.439529
123	3.15	1100	1	10.3942	18.1469	29.135	1.10302	183.216	11.5603	1.41455	59.6737	5.3933	10.8776	10.5916	0.403638
124	1.9	1700	1.6018	17.0956	13.0734	35.561	1.0588	99.2919	12.5524	1.309	77.6507	5.1509	9.4131	9.57295	0.440312
125	3.05	1200	1.5763	15.2596	11.6689	23.78	1.04112	70.7491	12.2795	1.21142	82.0561	5.3428	7.2315	9.94781	0.427659
126	4.5	1300	2.1424	23.5726	18.0283	14.855	1.15607	107.812	10.2953	1.4514	73.6708	7.2719	10.6453	10.721	0.445103
127	3.15	1700	1.9996	20.3851	15.5899	16.64	1.0986	75.8612	12.722	1.32471	72.7356	3.7369	6.2013	10.3459	0.429465
128	2.8	1000	3.3766	42.973	32.8696	39.845	1.33293	107.812	11.2076	1.555	68.5959	4.3429	7.2618	9.90557	0.424949
129	7.4	1400	3.4378	37.6588	28.8043	84.47	1.42577	184.494	10.473	1.24079	54.258	7.6961	11.6654	10.1187	0.459748
130	8	1200	2.5708	32.0794	24.536	106.961	1.22239	475.886	9.18856	1.73593	75.2071	7.585	10.9483	10.4874	0.466604
131	3.1	1800	2.7952	31.345	23.9742	30.92	1.35503	65.6369	7.22608	1.49352	78.899	4.5449	8.3021	9.98214	0.437867
132	1.65	1400	2.2393	24.613	18.8242	36.275	1.01459	146.153	15.8297	1.29877	55.8656	4.7772	10.6655	11.7875	0.413053
133	15.6	1200	1.7191	20.2474	15.4846	27.35	1.20029	182.364	14.6601	1.20173	49.4497	5.7468	15.0388	11.0175	0.453314
134	4.9	1500	2.2546	26.5255	20.2873	27.35	1.22239	100.144	16.4908	1.11203	52.7783	5.9892	11.5745	12.5351	0.466056
135	8.6	1300	1.3723	15.3922	11.7703	30.92	1.3904	97.1618	10.0566	1.46771	53.5909	3.4844	9.5747	9.60372	0.475246
136	8.1	1300	0.898	9.1702	7.0105	18.425	1.05438	97.5878	7.77331	1.61354	85.1966	3.9288	7.2315	11.07	0.522783
137	4.75	1600	1.051	10.6645	8.15364	19.139	1.09417	71.1751	5.58439	1.69121	86.6466	5.0297	8.2314	13.2789	0.449143
138	3.7	1500	9.5017	105.132	80.4211	73.76	1.81043	295.257	10.9812	1.55127	84.1278	7.3325	9.2313	13.3517	0.43743
139	2.9	1300	3.8815	38.3065	29.2998	34.49	1.21355	209.629	9.71692	1.56044	56.6149	5.7165	6.3023	10.6363	0.404073
140	6.655	1600	1.5865	15.8002	12.0825	16.64	1.16049	129.539	10.4462	1.60357	75.8978	8.4839	9.6555	12.0099	0.434948
141	3.29	1500	2.0965	23.0932	17.6616	18.425	1.13397	94.1797	11.9077	1.45759	80.7761	6.5346	8.6455	9.28842	0.435907
142	3.6	1500	1.5712	14.515	11.0993	23.423	1.08091	102.274	12.9296	1.34887	85.6001	5.8882	7.7668	8.34374	0.40992
143	2.825	2100	1.5253	17.83	13.6353	18.425	1.29313	77.9913	12.6485	1.24836	85.7825	5.2115	6.9689	10.849	0.447856
144	2.95	1400	1.3264	13.7857	10.5414	300.455	1.01901	68.619	10.6048	1.49554	82.78	6.3023	9.2414	10.7612	0.430299
145	6.9	800	2.173	25.9339	19.8347	20.21	1.16492	85.6595	13.1043	1.36506	80.7532	8.7869	11.2311	14.6548	0.387639
146	1.4	1400	1.3264	19.5487	14.9501	41.987	1.12954	63.0809	11.5445	1.60225	81.0881	4.2116	8.1304	8.77719	0.454045
147	2.75	1200	3.8356	44.2582	33.8528	60.194	1.12954	205.369	9.46482	1.78861	68.7372	7.4638	12.5441	12.7008	0.443908
148	3.1	2300	1.0102	13.9387	10.6584	21.995	1.20913	82.2514	7.44346	1.53893	75.2262	7.4335	8.8071	10.8863	0.440946
149	4.475	1600	2.6932	36.0931	27.6065	52.697	1.06322	155.951	10.3589	1.51234	62.0806	5.0802	11.0998	11.6778	0.448728
150	4.375	1600	1.8364	26.4439	20.2249	45.2	1.08975	144.875	13.626	1.33263	66.1329	5.7064	12.0694	10.181	0.459485
151	8	1400	1.2397	15.3565	11.743	41.63	1.02343	195.571	11.6935	1.21618	56.8552	5.06	12.8471	10.431	0.494518
152	1.725	1500	1.816	25.2505	19.3119	21.995	0.996905	80.1213	8.00711	1.66254	82.4197	4.2015	6.2013	10.6877	0.482255
153	6.3	1500	0.8113	12.3883	9.47235	36.632	1.06765	70.7491	8.81252	1.74254	82.7929	3.7571	7.4032	9.69312	0.455013
154	1.4	600	1.4896	17.9422	13.7211	30.92	1.0367	107.386	10.1922	1.43668	81.1856	4.7267	7.484	13.845	0.417462
155	4.025	1200	6.1969	66.6625	50.9921	127.31	1.27545	116.758	12.5946	1.31127	70.0942	10.009	9.5545	11.5776	0.441899
156	4.15	1900	2.5402	33.5074	25.6285	55.91	1.34177	99.2919	11.0954	1.53925	75.5923	3.4036	6.8578	10.9356	0.442123
157	3.815	1300	1.4794	20.7319	15.8552	45.914	1.03228	200.683	9.09647	1.71837	58.4557	7.8375	9.1303	14.3545	0.479118
158	9.8	1600	3.9274	53.0761	30.3985	42.701	1.11628	160.212	14.1339	1.27428	76.1041	7.7163	10.2716	10.1698	0.452608
159	6.575	1400	2.4535	32.4568	24.8248	42.344	1.02785	316.558	14.6489	1.28674	49.4989	7.4941	11.5442	11.5274	0.45971
160	1.1	1700	3.8662	54.1777	41.4412	42.344	1.02785	233.486	10.2632	1.21558	54.3759	6.7265	9.3424	11.2009	0.476307
161	4.95	1300	1.2805	17.5597	13.4285	29.492	0.983641	73.3051	7.15362	1.47839	82.6936	5.0196	6.8578	10.6568	0.482784
162	3.675	900	0.9082	12.526	9.57769	18.425	1.00575	57.5427	9.95581	1.45283	85.4015	4.1106	5.464	7.97947	0.450528
163	2	1300	1.4794	18.8704	14.4312	125.882	0.921743	101.848	7.69538	1.5972	83.9615	4.05	6.9386	9.84142	0.401771
164	4.35	1500	1.6426	20.0077	15.3012	29.135	1.01017	100.996	5.52835	1.6741	81.9894	3.5753	7.9587	10.271	0.434107
165	3.075	1300	1.0765	14.8312	11.3412	18.425	1.07649	117.61	10.8712	1.53555	54.6223	7.9385	11.0796	12.5324	0.435608
166	3.05	1500	1.3825	17.7841	13.6001	33.419	1.04996	115.48	9.61955	1.54463	76.571	6.1407	7.6658	10.241	0.441851
167	7.2	1100	2.6626	31.3093	23.9469	46.985	0.921743	221.131	6.30238	1.58734	55.1317	8.0193	9.7868	11.778	0.435113
168	3.95	1200	1.1632	14.3722	10.99	27.35	1.0588	97.5878	11.7885	1.44281	80.0593	5.7165	6.9386	10.4891	0.477154
169	5.6	1500	1.9384	22.7974	17.4353	28.064	1.0588	86.5115	12.8001	1.33518	87.9802	7.1608	7.6153	10.5128	0.401227
170	1.45	1400	2.10221	25.6268	19.5998	47.4551	1.04726	132.555	12.6472	1.24823	78.436	6.4639	9.0596	8.97426	0.445976
171	1.4	1500	1.33986	19.7444	15.0998	42.4071	1.14104	63.7119	11.6601	1.61848	80.8886	4.2116	8.1304	8.77719	0.454045
172	2.75	1200	3.87416	44.701	34.1916	60.7962	1.14104	207.423	9.55966	1.80669	68.4142	7.6658	12.5441	12.7008	0.443908
173	4.95	1400	2.9686	33.0076	25.2461	89.825	1.1207	207.499	17.694	1.31589	52.4547	9.7161	16.4831	11.1664	0.460514
174	5	1100	2.3158	23.6491	18.0869	86.969	1.27545	129.113	14.464	1.30447	57.0774	6.878	13.5642	11.1993	0.436883
175	14.55	1100	2.7697	28.0147	21.4265	96.965	1.06322	116.758	14.991	1.31722	60.3059	7.1507	17.0184	10.3041	0.461197
176	15.925	1400	2.5045	25.0159	19.1325	71.261	1.18702	103.978	10.503	1.24439	61.1844	10.11	12.8168	10.9316	0.461047
177	5.6	1400	3.0655	29.6416	22.6711	98.75	1.07649	215.167	15.875	1.30253	59.7698	6.9285	13.6753	10.7668	0.46406
178	5.35	1500	1.8568	20.4055	15.6055	55.91	1.1207	175.548	14.702	1.20522	60.5913	8.3425	12.8875	8.90364	0.456052
179	11.95	1600	2.1271	22.4863	17.1973	69.119	1.11628	92.9017	10.418	1.11526	53.0288	7.3527	11.7361	10.1657	0.467846
180	8.725	1300	2.0404	23.3329	17.845	73.76	1.17818	102.274	13.665	0.826498	63.684	9.4838	13.2915	9.74151	0.458814
181	7.2	1300	3.1828	37.2457	28.4883	95.894	1.08975	242.858	11.727	1.21971	67.9173	8.6152	16.9275	10.8294	0.495308
182	1.5	1700	2.7238	30.478	23.311	53.411	1.08533	70.7491	10.4127	1.27239	83.5391	6.7164	13.8268	8.84525	0.42386
183	4.5	1000	1.1275	12.5362	9.58549	25.565	1.11186	91.1976	11.3065	1.1773	73.5958	5.767	9.9787	10.0143	0.451717
184	21.05	1400	2.3719	25.8574	19.7762	36.275	1.0986	112.498	11.0606	1.08939	81.8915	9.7363	11.3624	9.5064	0.451088
185	21.3	1000	3.4786	40.678	31.114	84.47	1.06322	137.633	17.3397	1.28918	71.5591	9.7969	11.4028	9.60389	0.409928
186	7.15	1300	0.8215	11.098	8.48527	11.999	0.983641	60.5248	11.3112	1.59841	84.7592	4.3732	7.7567	10.914	0.460489
187	4.525	700	1.969	26.5918	20.338	27.35	1.01017	65.6369	10.009	1.60785	83.7541	7.0497	8.5243	10.6496	0.469361
188	4.5	1300	2.0302	26.9845	20.6384	166.58	1.08975	92.9017	6.55783	1.65228	83.8656	6.979	8.2415	9.43084	0.458096
189	4.75	1600	2.1934	28.8715	22.082	46.985	1.04112	114.202	11.4445	1.40021	81.3754	8.393	8.5647	10.8207	0.419802
190	2.65	1200	2.9227	40.9942	31.3559	44.486	1.06322	107.386	12.4267	1.29571	86.6318	5.9488	7.9183	11.0704	0.46896
191	2.8	1500	1.6222	18.8398	14.4077	55.91	1.06322	86.9375	17.2903	1.28545	76.0335	4.9994	10.3726	9.28553	0.429933
192	3.45	1600	1.1683	15.8359	12.1098	27.35	1.00575	101.422	12.1565	1.1991	78.384	5.1307	6.9285	9.56484	0.459087
193	12.55	1600	4.6465	54.5704	41.7417	101.249	1.19586	287.163	15.5571	1.27608	60.3807	8.6758	12.0795	9.29291	0.414941
194	6	1700	2.632	29.968	22.9208	88.04	1.05438	106.534	14.4076	1.18072	61.5886	9.403	12.8572	9.6883	0.439181
195	7.7	1700	2.9431	31.8193	24.3371	73.76	1.12512	104.404	16.2068	1.09255	59.4734	11.3927	12.9683	11.9071	0.465254
196	10	900	2.3719	25.6279	19.6006	81.971	1.14281	85.2335	13.3913	1.30937	58.2273	10.0494	13.3521	10.4411	0.467968
197	13.75	1100	1.714	18.5134	14.1581	64.835	1.11628	129.965	11.4921	1.19491	54.7913	8.2617	11.8068	9.81026	0.449893
198	13.15	1800	2.3209	25.2199	19.2885	68.405	1.07649	183.642	9.88828	1.34261	58.9834	7.6759	12.1199	10.3142	0.462259
199	12	1500	1.8568	21.5938	16.5146	89.825	1.20913	100.996	14.7537	1.33096	57.8366	7.9183	12.4128	9.18025	0.461644
200	4.6	1500	2.1424	23.0014	17.5914	64.835	0.921743	96.3098	15.2912	1.34396	61.615	8.6758	12.7259	10.4046	0.473284
